# Supplementary material for: Genomic Comparative Analysis of Cordyceps pseudotenuipes with Other Species from Cordyceps
Source: Metabolites. 2022 Sep 8;12(9):844. doi: 10.3390/metabo12090844 (PMC9505148; doi:10.3390/metabo12090844)
Supplement: Supplementary file 1 [file metabolites-12-00844-s001.zip]

Archive with 1 entries (1 files):
- metabolites-1894742-supplementary.pdf
